# Supplementary material for: Dispersion Performances and Fluorescent Behaviors of Naphthalic Anhydride Doped in Poly(acrylic acid) Frameworks for pH-Sensitive Ibuprofen Delivery via Fractal Evolution
Source: Polymers (Basel). 2023 Jan 24;15(3):596. doi: 10.3390/polym15030596 (PMC9921450; doi:10.3390/polym15030596)
Supplement: Supplementary file 1 [file polymers-15-00596-s001.zip]

Archive with 1 entries (1 files):
- polymers-2096356-supplementary.pdf
